# Supplementary material for: Effects of Yeast Products on the Apparent Total Tract Macronutrient Digestibility, Oxidative Stress Markers, Skin Measures, and Fecal Characteristics and Microbiota Populations of Healthy Adult Dogs
Source: Animals (Basel). 2025 Apr 4;15(7):1046. doi: 10.3390/ani15071046 (PMC11987801; doi:10.3390/ani15071046)
Supplement: Supplementary file 1 [file animals-15-01046-s001.zip]

Archive with 1 entries (1 files):
- animals-3558084-supplementary.pdf
